# Supplementary material for: Experimental reproduction of White Feces Syndrome in whiteleg shrimp, Penaeus vannamei
Source: PLoS One. 2021 Dec 23;16(12):e0261289. doi: 10.1371/journal.pone.0261289 (PMC8699691; doi:10.1371/journal.pone.0261289)
Supplement: S5 Raw images — (ZIP) [file pone.0261289.s005.zip]

Archive with 4 entries (4 files):
- Fig 5A raw.tif
- Fig 5B raw.tif
- Fig 5C raw.tif
- Fig 5D raw.tif
